# Supplementary material for: Copy number variants underlie the major selective sweeps in insecticide resistance genes in Anopheles arabiensis from Tanzania
Source: bioRxiv. 2024 Mar 13:2024.03.11.583874. Preprint. [Version 1] doi: 10.1101/2024.03.11.583874 (PMC10979859; doi:10.1101/2024.03.11.583874)
Supplement: Supplement 6 [file media-6.zip]

Archive with 1 entries (1 files):
- Supplementary_Data_S3.html
